# Supplementary material for: Preparation and Preliminary Application of Epitope Peptide-Based Antibody against Toxoplasma gondii GRA3
Source: Trop Med Infect Dis. 2023 Feb 27;8(3):143. doi: 10.3390/tropicalmed8030143 (PMC10053247; doi:10.3390/tropicalmed8030143)
Supplement: Supplementary file 1 [file tropicalmed-08-00143-s001.zip]

Archive with 2 entries (1 files):
- tropicalmed-2166375-supplementary/
- tropicalmed-2166375-supplementary/Figure S1.png
